# Supplementary material for: Multiple Routes of Antibody-Dependent Enhancement of SARS-CoV-2 Infection
Source: Microbiol Spectr. 2022 Mar 23;10(2):e01553-21. doi: 10.1128/spectrum.01553-21 (PMC9045191; doi:10.1128/spectrum.01553-21)
Supplement: SUPPLEMENTAL FILE 1 — Supplemental material. Download SPECTRUM01553-21_Supp_1_seq11.xlsx, XLSX file, 0.01 MB [file spectrum01553-21_supp_1_seq11.xlsx]

## Sheet: Sheet1
Table S1. Information on the serum samples used in this study.
Sample#	Gender	Group	Age	Days after onset
1	Female	Healthy volunteer	41	-
2	Female	Healthy volunteer	34	-
3	Female	Healthy volunteer	22	-
4	Female	Healthy volunteer	23	-
5	Female	Healthy volunteer	41	-
6	Female	Healthy volunteer	45	-
7	Female	Healthy volunteer	25	-
8	Female	Healthy volunteer	30	-
9	Female	Healthy volunteer	22	-
10	Female	Healthy volunteer	56	-
11	Female	Healthy volunteer	28	-
12	Female	Healthy volunteer	22	-
13	Female	Healthy volunteer	23	-
14	Female	Healthy volunteer	62	-
15	Female	Healthy volunteer	53	-
16	Female	Healthy volunteer	44	-
17	Female	Healthy volunteer	21	-
18	Male	Healthy volunteer	27	-
19	Female	Healthy volunteer	37	-
20	Female	Healthy volunteer	43	-
21	Male	Healthy volunteer	47	-
22	Female	Healthy volunteer	74	-
23	Male	Healthy volunteer	75	-
26	Male	Convalescent	25	51
27	Female	Convalescent	26	48
28	Female	Convalescent	44	47
29	Female	Convalescent	34	47
30	Female	Convalescent	28	47
31	Female	Convalescent	24	51
32	Female	Convalescent	21	50
33	Female	Convalescent	27	51
34	Female	Convalescent	41	53
35	Female	Convalescent	34	73
36	Female	Convalescent	22	48
37	Female	Convalescent	69	38
38	Male	Convalescent	72	36
39	Male	Convalescent	77	37
40	Female	Convalescent	86	50
41	Female	Convalescent	70	40
42	Male	Convalescent	87	39
43	Female	Convalescent	23	44
44	Female	Convalescent	90	28
45	Female	Convalescent	83	35
46	Male	Convalescent	67	42
47	Female	Mild disease	53	2
48	Female	Mild disease	65	1
49	Male	Mild disease	53	16
50	Female	Mild disease	32	13
51	Male	Mild disease	64	12
52	Male	Mild disease	35	9
53	Female	Mild disease	60	3
54	Male	Mild disease	51	12
55	Female	Mild disease	28	8
56	Female	Mild disease	44	7
57	Male	Mild disease	52	11
58	Male	Mild disease	52	5
59	Female	Mild disease	51	9
60	Male	Mild disease	37	6
61	Female	Mild disease	42	6
62	Female	Mild disease	21	13
63	Female	Mild disease	90	4
64	Female	Mild disease	86	0
65	Female	Mild disease	75	4
66	Female	Mild disease	96	8
67	Female	Mild disease	83	3
68	Female	Mild disease	81	2
69	Female	Mild disease	96	3
70	Male	Mild disease	92	2
71	Female	Mild disease	23	2
72	Male	Moderate disease	96	6
73	Female	Moderate disease	86	1
74	Female	Moderate disease	60	1
75	Male	Moderate disease	94	2
76	Male	Moderate disease	76	8
77	Female	Moderate disease	90	3
78	Female	Moderate disease	91	3
79	Male	Moderate disease	92	3
80	Female	Moderate disease	71	18
81	Male	Moderate disease	69	10
82	Female	Moderate disease	87	2
83	Female	Moderate disease	101	2
84	Female	Moderate disease	92	14
85	Male	Moderate disease	45	8
86	Male	Moderate disease	84	14
87	Male	Moderate disease	68	6
88	Male	Moderate disease	72	3
89	Male	Moderate disease	78	2
90	Female	Moderate disease	87	0
91	Female	Moderate disease	84	9
92	Female	Moderate disease	70	8
93	Male	Moderate disease	68	2
94	Male	Moderate disease	77	10
95	Male	Moderate disease	82	17
96	Male	Severe disease	59	12
97	Male	Severe disease	59	11
98	Male	Severe disease	88	5
99	Female	Severe disease	94	5
100	Male	Severe disease	74	7
101	Male	Severe disease	59	10
102	Male	Severe disease	64	8
103	Male	Severe disease	61	3
104	Male	Severe disease	89	7
105	Female	Severe disease	80	6
106	Male	Severe disease	83	2
107	Male	Severe disease	96	2
108	Male	Severe disease	89	2
109	Female	Severe disease	96	4
110	Male	Severe disease	72	6
111	Female	Severe disease	59	24
112	Female	Severe disease	65	6
113	Male	Severe disease	69	6
114	Female	Severe disease	90	7
